# Supplementary material for: Shifts in human skin and nares microbiota of healthy children and adults
Source: Genome Med. 2012 Oct 10;4(10):77. doi: 10.1186/gm378 (PMC3580446; doi:10.1186/gm378)
Supplement: Additional file 1 — Additional Tables S1 to S7. Table S1: summary of subject characteristics. Table S2: top 20 most significant unique consensus taxonomies indicated in biplots in Figure 1 and Figure S2 in Additional file 2 with Spearman correlations with axes and associated P-values. Table S3: theta similarity indices and statistical testing for subsampled (n = 100) values. Table S4: Shannon diversity indices and statistical testing on subsampled (n = 100) data. Table S5: statistical testing for proportions of higher-order classifications, all sites. Table S6: genera significantly over/underrepresented between groups, all sites. Table S7: species-level classification summary for Streptococcus and statistical testing for over/underrepresentation. Table S8: species-level classification summary for Staphylococcus and statistical testing for over/underrepresentation. Table S9: culture data and proportion of S. aureus for the nares. [file gm378-S1.XLS]

## Sheet: S1
Table S1. Summary of patient characteristics
A. Study patient summary
			Tanner stage
Characteristic	1	2	3	4	5
Subjects analyzed	10	2	2	2	12
Age, Median (range)	6 (2-9)	11.5 (11-12)	11.5 (11-12)	15.5 (14-17)	25 (20-40)
Male:female	5:5	1:1	0:2	2:0	8:4
B. Individual characteristics
Subject ID	Gender	Age	Tanner stage	Number timepoints	Sites analyzed
HC01	Female	2	1	2	Af, Pf, Vf, N
HC02	Male	3	1	1	Af, Pf, Vf, N
HC03	Female	5	1	2	Af, Pf, Vf, N
HC04	Male	5	1	1	Af, Pf, Vf, N
HC05	Male	5	1	1	Af, Pf, Vf, N
HC06	Female	7	1	2	Af, Pf, Vf, N
HC07	Male	8	1	3	Af, Pf, Vf, N
HC08	Female	8	1	1	Af, Pf, Vf, N
HC09	Female	9	1	1	Af, Pf, Vf, N
HC10	Male	9	1	1	Pf, Vf, N
HC11	Female	11	3	1	Af, Pf, Vf, N
HC12	Female	11	2	1	Af, Pf, Vf, N
HC13	Female	12	3	4	Af, Pf, Vf, N
HC14	Male	12	2	3	Af, Pf, Vf, N
HC15	Male	14	4	4	Af, Pf, Vf, N
HC16	Male	17	4	3	Af, Pf, Vf, N
HC17	Male	20	5	1	Af, Pf, Vf, N
HC18	Male	21	5	1	Af, Pf, Vf, N
HC19	Male	23	5	2	Af, Pf, Vf, N
HC20	Female	23	5	2	Af, Pf, Vf, N
HC21	Female	23	5	1	Af, Pf, Vf, N
HC22	Male	24	5	1	N
HC23	Male	26	5	2	Af, Pf, Vf, N
HC24	Female	29	5	1	N
HC25	Male	30	5	2	Af, Pf, Vf, N
HC26	Male	34	5	1	Af, Pf, Vf, N
HC27	Female	39	5	2	Af, Pf, Vf, N
HC28	Male	40	5	1	Af, Pf, Vf, N

## Sheet: S2
Table S2. Top 20 most significant unique consensus taxonomies indicated in biplots in Figure 1 and Additional File 1, Figure S2
Site	Consensus taxonomy	Biplot label	OTU	OTU size	Spearman correlation, axis 1	p-value, axis 1	Spearman correlation, axis 2	p-value, axis 2	length
N	Actinobacteria;Actinobacteria;Actinomycetales;Propionibacteriaceae;Propionibacterium;	a	Otu115	132	0.798823	0	-0.1263	0.771921	0.808746
N	Actinobacteria;Actinobacteria;Actinomycetales;Corynebacteriaceae;Corynebacterium;	b	Otu021	1685	0.856213	0	-0.094401	0.643181	0.861401
N	Firmicutes;Bacilli;Lactobacillales;Streptococcaceae;Streptococcus;	c	Otu050	638	-0.905631	0	-0.068961	0.768419	0.908252
N	Actinobacteria;Actinobacteria;Actinomycetales;Corynebacteriaceae;Corynebacterium;		Otu163	102	0.772288	1e-06	-0.205134	0.632694	0.799067
N	Actinobacteria;Actinobacteria;Actinomycetales;Propionibacteriaceae;Propionibacterium;		Otu029	920	0.715399	1.5e-05	-0.247617	0.254318	0.75704
N	Actinobacteria;Actinobacteria;Actinomycetales;Corynebacteriaceae;Turicella;	d	Otu020	603	0.696944	1.7e-05	-0.205544	0.558857	0.726622
N	Actinobacteria;Actinobacteria;Actinomycetales;Corynebacteriaceae;Turicella;		Otu199	83	0.633404	5.4e-05	-0.066602	0.502879	0.636896
N	Firmicutes;Clostridia;Clostridiales;Incertae_Sedis_XI;Anaerococcus;	e	Otu371	27	0.577131	0.000229	-0.04672	0.451584	0.579019
N	Actinobacteria;Actinobacteria;Actinomycetales;Corynebacteriaceae;Corynebacterium;		Otu201	46	0.520383	0.000485	-0.054135	0.290379	0.523191
N	Proteobacteria;Betaproteobacteria;Neisseriales;Neisseriaceae;Neisseria;		Otu034	55	-0.745054	0.000595	-0.433296	0.094733	0.861888
N	Firmicutes;Clostridia;Clostridiales;Incertae_Sedis_XI;Peptoniphilus;		Otu368	41	0.486207	0.0012	-0.219891	0.821096	0.533619
N	Firmicutes;Bacilli;Bacillales;Staphylococcaceae;Gemella;		Otu101	71	-0.782615	0.001281	-0.373591	0.258528	0.867212
N	Actinobacteria;Actinobacteria;Actinomycetales;Corynebacteriaceae;Turicella;		Otu217	3	0.392132	0.001358	-0.009803	0.037044	0.392254
N	Firmicutes;Clostridia;Clostridiales;Incertae_Sedis_XI;Anaerococcus;		Otu370	27	0.490931	0.00142	-0.018882	0.385567	0.491294
N	Proteobacteria;Betaproteobacteria;Neisseriales;Neisseriaceae;Neisseria;		Otu038	42	-0.799851	0.002284	-0.471347	0.158687	0.928402
N	Actinobacteria;Actinobacteria;Actinomycetales;Corynebacteriaceae;Turicella;		Otu213	1	0.321634	0.002338	-0.154861	0.035708	0.356974
N	Actinobacteria;Actinobacteria;Actinomycetales;Corynebacteriaceae;Turicella;		Otu262	1	0.321634	0.002338	-0.154861	0.035708	0.356974
N	Actinobacteria;Actinobacteria;Actinomycetales;Propionibacteriaceae;Propionibacterium;		Otu284	1	0.321634	0.002338	-0.154861	0.035708	0.356974
N	Actinobacteria;Actinobacteria;Actinomycetales;Propionibacteriaceae;Propionibacterium;		Otu290	1	0.321634	0.002338	-0.154861	0.035708	0.356974
N	Bacteroidetes;Bacteroidia;Bacteroidales;Prevotellaceae;Prevotella;		Otu436	1	0.321634	0.002338	-0.154861	0.035708	0.356974
Af	Firmicutes;Bacilli;Lactobacillales;Streptococcaceae;Streptococcus;	c	Otu005	766	-0.905065	0	0.21606	0.289502	0.930497
Af	Proteobacteria;Betaproteobacteria;Burkholderiales;Comamonadaceae;Diaphorobacter;	f	Otu001	295	0.799912	1e-06	0.380853	0.04364	0.88595
Af	Bacteroidetes;Flavobacteria;Flavobacteriales;Flavobacteriaceae;Cloacibacterium;	g	Otu003	80	0.722479	1.3e-05	0.189442	0.124165	0.746903
Af	Proteobacteria;Betaproteobacteria;Burkholderiales;Comamonadaceae;Diaphorobacter;		Otu004	38	0.696208	3e-05	0.228973	0.089506	0.732895
Af	Firmicutes;Bacilli;Lactobacillales;Carnobacteriaceae;Granulicatella;	h	Otu131	55	-0.813186	6.6e-05	0.005724	0.766798	0.813206
Af	Proteobacteria;Betaproteobacteria;Neisseriales;Neisseriaceae;Neisseria;	i	Otu355	55	-0.768395	0.000125	0.205309	0.242025	0.795351
Af	Bacteroidetes;Flavobacteria;Flavobacteriales;Flavobacteriaceae;Cloacibacterium;		Otu009	455	0.672691	0.000137	0.637222	0.000369	0.926588
Af	Proteobacteria;Betaproteobacteria;Burkholderiales;Burkholderiaceae;Ralstonia;		Otu152	23	0.585776	0.000247	0.027722	0.124092	0.586432
Af	Firmicutes;Bacilli;Lactobacillales;Streptococcaceae;Streptococcus;		Otu020	100	-0.672668	0.000278	0.021385	0.901845	0.673008
Af	Proteobacteria;Gammaproteobacteria;Pasteurellales;Pasteurellaceae;Haemophilus;		Otu130	81	-0.716785	0.000316	0.145354	0.398082	0.731375
Af	Actinobacteria;Actinobacteria;Actinomycetales;Corynebacteriaceae;Corynebacterium;		Otu021	19	0.573809	0.00056	-0.010716	0.38259	0.573909
Af	Actinobacteria;Actinobacteria;Actinomycetales;Micrococcaceae;Rothia;		Otu040	68	-0.67376	0.000653	0.038331	0.766623	0.67485
Af	Proteobacteria;Betaproteobacteria;Burkholderiales;Burkholderiales_incertae_sedis;Aquabacterium;		Otu027	432	0.606073	0.000701	0.717663	2.8e-05	0.939343
Af	Firmicutes;Bacilli;Bacillales;Staphylococcaceae;Gemella;		Otu119	105	-0.676868	0.000875	0.263425	0.160192	0.726322
Af	Proteobacteria;Betaproteobacteria;Neisseriales;Neisseriaceae;Neisseria;		Otu403	53	-0.778237	0.000971	0.180768	0.217398	0.798956
Af	Proteobacteria;Betaproteobacteria;Burkholderiales;Comamonadaceae;Pelomonas;		Otu183	2	0.47027	0.001191	0.347591	0.004159	0.584785
Af	Actinobacteria;Actinobacteria;Actinomycetales;Micrococcaceae;Rothia;		Otu249	25	-0.752029	0.001747	-0.167402	0.754947	0.770435
Af	Proteobacteria;Gammaproteobacteria;Pseudomonadales;Moraxellaceae;Enhydrobacter;		Otu090	67	-0.642977	0.002797	0.051794	0.651887	0.64506
Af	Proteobacteria;Betaproteobacteria;Rhodocyclales;Rhodocyclaceae;Zoogloea;		Otu096	23	0.449234	0.00295	0.63146	0.000108	0.774954
Af	Proteobacteria;Alphaproteobacteria;Sphingomonadales;Sphingomonadaceae;Novosphingobium;		Otu068	2	0.368037	0.003429	0.184019	0.016199	0.411478
Pf	Proteobacteria;Betaproteobacteria;Burkholderiales;Comamonadaceae;Diaphorobacter;	f	Otu0046	261	0.822235	0	-0.174239	0.559889	0.840493
Pf	Proteobacteria;Betaproteobacteria;Burkholderiales;Comamonadaceae;Diaphorobacter;		Otu0569	34	0.829969	0	0.158289	0.233617	0.844929
Pf	Bacteroidetes;Flavobacteria;Flavobacteriales;Flavobacteriaceae;Cloacibacterium;	g	Otu0441	62	0.769923	1e-06	0.133427	0.206112	0.781399
Pf	Firmicutes;Bacilli;Lactobacillales;Streptococcaceae;Streptococcus;	c	Otu0134	419	-0.78414	2e-06	-0.047055	0.820968	0.785551
Pf	Bacteroidetes;Flavobacteria;Flavobacteriales;Flavobacteriaceae;Cloacibacterium;		Otu0652	499	0.756173	5e-06	-0.460387	0.040059	0.885298
Pf	Proteobacteria;Betaproteobacteria;Burkholderiales;Burkholderiales_incertae_sedis;Aquabacterium;	j	Otu0172	454	0.717453	1.5e-05	-0.382109	0.215228	0.812863
Pf	Actinobacteria;Actinobacteria;Actinomycetales;Micrococcaceae;Rothia;	k	Otu0376	43	-0.778655	0.000463	-0.149985	0.764935	0.792969
Pf	Proteobacteria;Betaproteobacteria;Burkholderiales;Comamonadaceae;Acidovorax;		Otu0042	287	0.586521	0.001034	-0.566706	0.011183	0.815575
Pf	Actinobacteria;Actinobacteria;Actinomycetales;Corynebacteriaceae;Corynebacterium;		Otu0777	6	0.448888	0.001709	0.435814	0.002054	0.625647
Pf	Proteobacteria;Betaproteobacteria;Neisseriales;Neisseriaceae;Neisseria;		Otu0006	35	-0.746789	0.002105	0.078489	0.4053	0.750902
Pf	Actinobacteria;Actinobacteria;Actinomycetales;Corynebacteriaceae;Corynebacterium;		Otu0782	37	0.529161	0.002289	0.450739	0.009127	0.695109
Pf	Proteobacteria;Betaproteobacteria;Burkholderiales;Burkholderiaceae;Ralstonia;		Otu0618	10	0.438028	0.002655	0.224732	0.033627	0.492314
Pf	Proteobacteria;Betaproteobacteria;Rhodocyclales;Rhodocyclaceae;Dechloromonas;		Otu0063	3	0.35131	0.003215	-0.22262	0.146701	0.415907
Pf	Bacteroidetes;Sphingobacteria;Sphingobacteriales;Chitinophagaceae;Ferruginibacter;		Otu0107	3	0.333333	0.003215	-0.013333	0.024489	0.3336
Pf	Proteobacteria;Betaproteobacteria;Burkholderiales;Comamonadaceae;Pseudacidovorax;		Otu0138	1	0.333333	0.003215	-0.013333	0.024489	0.3336
Pf	Firmicutes;Bacilli;Bacillales;Staphylococcaceae;Staphylococcus;		Otu0283	1	0.333333	0.003215	-0.013333	0.024489	0.3336
Pf	Firmicutes;Bacilli;Bacillales;Staphylococcaceae;Staphylococcus;		Otu0285	1	0.333333	0.003215	-0.013333	0.024489	0.3336
Pf	Bacteroidetes;Bacteroidia;Bacteroidales;Prevotellaceae;Prevotella;		Otu0609	1	0.333333	0.003215	-0.013333	0.024489	0.3336
Pf	Proteobacteria;Betaproteobacteria;Hydrogenophilales;Hydrogenophilaceae;Hydrogenophilus;		Otu0613	2	0.333333	0.003215	-0.013333	0.024489	0.3336
Pf	Proteobacteria;Alphaproteobacteria;Rhodobacterales;Rhodobacteraceae;Rubellimicrobium;		Otu0754	2	0.333333	0.003215	-0.013333	0.024489	0.3336
Vf	Firmicutes;Bacilli;Lactobacillales;Streptococcaceae;Streptococcus;	c	Otu018	1033	-0.875513	0	0.199726	0.317973	0.898005
Vf	Proteobacteria;Gammaproteobacteria;Pasteurellales;Pasteurellaceae;Haemophilus;	l	Otu054	68	-0.805214	3e-06	0.030635	0.823547	0.805796
Vf	Bacteroidetes;Flavobacteria;Flavobacteriales;Flavobacteriaceae;Cloacibacterium;	g	Otu897	27	0.698178	1.8e-05	0.320296	0.029295	0.768142
Vf	Proteobacteria;Betaproteobacteria;Neisseriales;Neisseriaceae;Neisseria;	f	Otu017	99	-0.781414	2.2e-05	-0.01517	0.946047	0.781562
Vf	Proteobacteria;Betaproteobacteria;Burkholderiales;Comamonadaceae;Diaphorobacter;	i	Otu053	19	0.682354	2.2e-05	0.403294	0.005874	0.792624
Vf	Firmicutes;Bacilli;Bacillales;Staphylococcaceae;Gemella;		Otu255	129	-0.697243	0.000129	0.198768	0.301987	0.725021
Vf	Proteobacteria;Betaproteobacteria;Burkholderiales;Comamonadaceae;Diaphorobacter;		Otu052	321	0.64818	0.000188	0.721662	1.7e-05	0.970017
Vf	Actinobacteria;Actinobacteria;Actinomycetales;Micrococcaceae;Rothia;		Otu662	51	-0.692017	0.000614	0.09989	0.502664	0.699189
Vf	Bacteroidetes;Bacteroidia;Bacteroidales;Porphyromonadaceae;Porphyromonas;		Otu237	39	-0.703849	0.000748	-0.094498	0.839302	0.710164
Vf	Actinobacteria;Actinobacteria;Actinomycetales;unclassified;unclassified;		Otu708	6	0.488666	0.001214	0.157071	0.061617	0.513289
Vf	Firmicutes;Bacilli;Lactobacillales;Carnobacteriaceae;Granulicatella;		Otu349	53	-0.661471	0.00125	-0.035717	0.986303	0.662434
Vf	Proteobacteria;Betaproteobacteria;Neisseriales;Neisseriaceae;Neisseria;		Otu116	48	-0.658045	0.001354	-0.174883	0.514765	0.680887
Vf	Firmicutes;Bacilli;Lactobacillales;Carnobacteriaceae;Granulicatella;		Otu011	59	-0.732093	0.001359	0.078692	0.452583	0.73631
Vf	Actinobacteria;Actinobacteria;Actinomycetales;Corynebacteriaceae;Turicella;		Otu268	88	0.566843	0.001423	0.186996	0.235528	0.596891
Vf	Actinobacteria;Actinobacteria;Actinomycetales;Corynebacteriaceae;Corynebacterium;		Otu710	7	0.452505	0.001622	0.129598	0.052668	0.470698
Vf	Actinobacteria;Actinobacteria;Actinomycetales;Corynebacteriaceae;Corynebacterium;		Otu670	13	0.443793	0.001836	0.057176	0.090369	0.447461
Vf	Actinobacteria;Actinobacteria;Actinomycetales;Actinomycetaceae;Actinomyces;		Otu016	42	-0.68087	0.002173	0.146111	0.319219	0.696371
Vf	Proteobacteria;Betaproteobacteria;Burkholderiales;Burkholderiaceae;Ralstonia;		Otu503	2	0.3849	0.002313	0.07698	0.028837	0.392523
Vf	Proteobacteria;Alphaproteobacteria;Rhizobiales;Bradyrhizobiaceae;Bradyrhizobium;		Otu059	5	0.380894	0.002406	0.070262	0.030165	0.38732
Vf	Firmicutes;Clostridia;Clostridiales;Incertae_Sedis_XI;Anaerococcus;		Otu866	2	0.365655	0.0028	0.07698	0.028837	0.37367

## Sheet: S3
Table S3. Theta similarity indices and statistical testing for subsampled (n=100) values
A. Mean Theta metrics, Tanner1 vs Tanner5						B. Mean Theta metrics, Tanner1-3 vs Tanner4-5
Site	Comparison	Mean Thetayc	Thetayc SE			Site	Comparison	Mean Thetayc	Thetayc SE
Af	Tanner1::Tanner1	0.372764	0.0413001			Af	Tanner1-3::Tanner1-3	0.346144	0.0282832
Af	Tanner1::Tanner5	0.150138	0.0168562			Af	Tanner1-3::Tanner4-5	0.152344	0.0131113
Af	Tanner5::Tanner5	0.183104	0.0269309			Af	Tanner4-5::Tanner4-5	0.20225	0.027889
N	Tanner1::Tanner1	0.26876	0.0350699			N	Tanner1-3::Tanner1-3	0.258779	0.0258717
N	Tanner1::Tanner5	0.0246827	0.0032448			N	Tanner1-3::Tanner4-5	0.0294876	0.00258431
N	Tanner5::Tanner5	0.584961	0.022954			N	Tanner4-5::Tanner4-5	0.572523	0.0209432
Pf	Tanner1::Tanner1	0.252685	0.0338161			Pf	Tanner1-3::Tanner1-3	0.237853	0.0216153
Pf	Tanner1::Tanner5	0.150377	0.0164616			Pf	Tanner1-3::Tanner4-5	0.161787	0.0117945
Pf	Tanner5::Tanner5	0.301033	0.0294789			Pf	Tanner4-5::Tanner4-5	0.290813	0.0236025
Vf	Tanner1::Tanner1	0.561382	0.0181112			Vf	Tanner1-3::Tanner1-3	0.515686	0.015961
Vf	Tanner1::Tanner5	0.117565	0.0087737			Vf	Tanner1-3::Tanner4-5	0.133879	0.00850575
Vf	Tanner5::Tanner5	0.24937	0.0336611			Vf	Tanner4-5::Tanner4-5	0.297237	0.0336255
C. Adjusted p-values for comparisons (Tukey multiple comparisons of means), Tanner1 vs Tanner5						D. Adjusted p-values for comparisons (Tukey multiple comparisons of means), Tanner1-3 vs Tanner4-5
Site	Index	intragroup* vs Tanner5 withingroup**	withingroup**	intragroup* vs Tanner1 withingroup**		Site	Index	intragroup* vs Tanner4-5 withingroup**	withingroup**	intragroup* vs Tanner1-3 withingroup**
Af	thetayc	0.598919	3.16e-05	2.82e-08		Af	thetayc	0.218385	9.29556e-05	1.15489e-10
N	thetayc	0	0	0		N	thetayc	0	0	0
Pf	thetayc	4.46e-05	0.446071	0.00811192		Pf	thetayc	2.68503e-06	0.155883	0.00311488
Vf	thetayc	1.22e-06	0	0		Vf	thetayc	2.22423e-10	9.45466e-13	8.77076e-13
*intragroup comparison: Tanner1 vs Tanner5						*intragroup comparison: Tanner1-3 vs Tanner4-5
**withingroup comparison: Tanner1 vs Tanner1 or Tanner5 vs Tanner5						**withingroup comparison: Tanner1-3 vs Tanner1-3 or Tanner4-5 vs Tanner4-5
E. Mean Theta metrics, gender; Tanner groups 1 and 5						F. Mean Theta metrics, gender; Tanner groups 1-5
Site	Comparison	Mean Thetayc	Thetayc SE			Site	Comparison	Mean Thetayc	Thetayc SE
Af	Female-Female	0.200558	0.04393			Af	Female-Female	0.247623	0.033565
N	Female-Female	0.174914	0.0400659			N	Female-Female	0.162165	0.0291374
Pf	Female-Female	0.223449	0.0466419			Pf	Female-Female	0.249065	0.0296161
Vf	Female-Female	0.289782	0.04393			Vf	Female-Female	0.33098	0.029911
Af	Female-Male	0.197005	0.0202125			Af	Female-Male	0.192452	0.0155531
N	Female-Male	0.239787	0.0266355			N	Female-Male	0.207959	0.0193596
Pf	Female-Male	0.202677	0.01989			Pf	Female-Male	0.184282	0.0135648
Vf	Female-Male	0.246488	0.0212138			Vf	Female-Male	0.257774	0.0163921
Af	Male-Male	0.222173	0.0293453			Af	Male-Male	0.229193	0.0248604
N	Male-Male	0.247584	0.0328776			N	Male-Male	0.256642	0.026585
Pf	Male-Male	0.21578	0.0227117			Pf	Male-Male	0.227746	0.0171214
Vf	Male-Male	0.249448	0.0311526			Vf	Male-Male	0.269524	0.0261444
G. Adjusted p-values for comparisons (Tukey multiple comparisons of means), gender						H. Adjusted p-values for comparisons (Tukey multiple comparisons of means), gender
Site	Index	intragroup* vs Female withingroup**	withingroup**	intragroup* vs Male withingroup**		Site	Index	intragroup* vs Female withingroup**	withingroup**	intragroup* vs Male withingroup**
Af	thetayc	0.99653	0.893813	0.757917		Af	thetayc	0.242343	0.873699	0.410444
N	thetayc	0.450473	0.408753	0.980481		N	thetayc	0.462502	0.0602395	0.270953
Pf	thetayc	0.878965	0.984161	0.911515		Pf	thetayc	0.0610326	0.763755	0.139638
Vf	thetayc	0.651165	0.713227	0.996374		Vf	thetayc	0.108321	0.25199	0.913597
*intragroup comparison: Male vs Female						*intragroup comparison: Male vs Female
**withingroup comparison: Female vs Female or Male vs Male						**withingroup comparison: Female vs Female or Male vs Male

## Sheet: S4
Table S4. Shannon diversity indices and statistical testing on subsampled (n=100) data.
A. Mean Shannon diversity metrics				B. Linear regression, p-values for diversity
				vs Tanner index
Grouping (Tanner stage_Site)	Mean Shannon Diversity Index	Standard Error
1t_Af	3.24849	0.17771		Site	Index	slope	p-value
1t_N	2.38623	0.210251		Af	Shannon	-0.162602	0.113528
1t_Pf	3.38134	0.250641		N	Shannon	-0.152942	0.00775325
1t_Vf	3.55673	0.113157		Pf	Shannon	-0.165142	0.0278797
2t_Af	3.69348	0.261857		Vf	Shannon	-0.240373	0.000896081
2t_N	2.5723	0.711886
2t_Pf	3.61173	0.597779
2t_Vf	4.09021	0.101989
3t_Af	2.00634	1.53218
3t_N	1.99899	0.467369
3t_Pf	3.59774	0.628343
3t_Vf	3.40885	0.0801614
4t_Af	2.27573	0.409734
4t_N	2.01545	0.0658568
4t_Pf	3.22717	0.219233
4t_Vf	2.28024	0.187012
5t_Af	2.70527	0.288698
5t_N	1.80142	0.0874402
5t_Pf	2.7262	0.145286
5t_Vf	2.72816	0.232654

## Sheet: S5
Table S5. Statistical testing for proportions of higher-order classifications, all sites
A. Tanner 1 vs Tanner 5											B. Tanner 1-3 vs Tanner 4-5
Site	RDP classification	mean Tanner 1	SE Tanner 1	mean Tanner 5	SE Tanner 5	Slope (Tanner)	LM p-value*	FDR-adjusted p-value**	Higher in		Site	RDP classification	mean Tanner1-3	SE Tanner1-3	mean Tanner4-5	SE Tanner4-5	Slope (Tanner)	LM p-value*	FDR-adjusted p-value**	Higher in
Af	Actinobacteria	0.0640845	0.0193612	0.0447887	0.0205136	-0.0207825	0.615505	0.665601	Tanner5		Af	Actinobacteria	0.07418	0.0173	0.04906	0.01785	0.02512	0.32337	0.525478	Tanner1-3
Af	Actinobacteria_Actinobacteria_Corynebacteriaceae	0.0384977	0.0085544	0.154085	0.0525286	0.0194992	0.344308	0.179011	Tanner1		Af	Actinobacteria_Actinobacteria_Corynebacteriaceae	0.03597	0.00665	0.14883	0.04353	-0.11286	0.01377	0.0510015	Tanner4-5
Af	Actinobacteria_Actinobacteria_Propionibacteriaceae	0.0494523	0.0113951	0.146197	0.0665017	0.00397496	0.970079	0.414989	Tanner5		Af	Actinobacteria_Actinobacteria_Propionibacteriaceae	0.04854	0.01057	0.21526	0.07256	-0.16672	0.02676	0.0695748	Tanner4-5
Af	Bacteroidetes	0.0992175	0.0232562	0.12	0.032307	0.203349	1.39e-05	0.674581	Tanner5		Af	Bacteroidetes	0.09751	0.01785	0.10094	0.02961	-0.00343	0.9204	0.987965	Tanner4-5
Af	Firmicutes	0.0513302	0.00696005	0.031831	0.0179097	0.043036	0.00106074	0.5595	Tanner5		Af	Firmicutes	0.04334	0.00644	0.03239	0.01488	0.01094	0.49461	0.607766	Tanner1-3
Af	Firmicutes_Bacilli_Staphylococcaceae	0.16651	0.0609578	0.162535	0.0823652	0.0168701	0.00845083	0.970079	Tanner1		Af	Firmicutes_Bacilli_Staphylococcaceae	0.21192	0.0756	0.14366	0.0692	0.06826	0.51426	0.607766	Tanner1-3
Af	Firmicutes_Bacilli_Streptococcaceae	0.23349	0.0334997	0.0301408	0.0111579	0.000344288	0.493449	0.000180651	Tanner1		Af	Firmicutes_Bacilli_Streptococcaceae	0.1974	0.03165	0.03427	0.00964	0.16313	8e-05	0.0010983	Tanner1-3
Af	Firmicutes_Clostridia	0.0528951	0.0108975	0.00985915	0.00344359	-0.0028482	0.62269	0.00689482	Tanner1		Af	Firmicutes_Clostridia	0.0442	0.00854	0.01127	0.00375	0.03294	0.00229	0.0148976	Tanner1-3
Af	Other	0.0194053	0.00581562	0.00253521	0.00129087	-0.105258	0.241361	0.0366203	Tanner1		Af	Other	0.01842	0.00462	0.00493	0.00197	0.01349	0.01569	0.0510015	Tanner1-3
Af	Proteobacteria	0.000625978	0.000414046	0.00028169	0.00028169	0.036964	0.101451	0.665601	Tanner1		Af	Proteobacteria	0.00173	0.00093	0.00023	0.00023	0.0015	0.14654	0.27215	Tanner1-3
Af	Proteobacteria_Alphaproteobacteria	0.0137715	0.00283424	0.0166197	0.00474062	0.0129573	0.118426	0.674581	Tanner1		Af	Proteobacteria_Alphaproteobacteria	0.01798	0.00385	0.01808	0.00454	-9e-05	0.98796	0.987965	Tanner4-5
Af	Proteobacteria_Betaproteobacteria	0.133333	0.0510076	0.238592	0.0681564	-0.562652	9.09e-08	0.448243	Tanner5		Af	Proteobacteria_Betaproteobacteria	0.13846	0.04052	0.20211	0.06144	-0.06365	0.38907	0.561984	Tanner4-5
Af	Proteobacteria_Gammaproteobacteria	0.0794992	0.014867	0.0425352	0.0151953	-0.204268	0.00103368	0.263773	Tanner5		Af	Proteobacteria_Gammaproteobacteria	0.07259	0.01383	0.03897	0.01287	0.03362	0.08974	0.194442	Tanner1-3
N	Actinobacteria	0.0213415	0.00735649	0.00838415	0.00390227	0.0452744	0.00727078	0.153954	Tanner1		N	Actinobacteria	0.02069	0.00553	0.00893	0.00358	0.01176	0.08584	0.111594	Tanner1-3
N	Actinobacteria_Actinobacteria_Corynebacteriaceae	0.0875	0.0224041	0.650152	0.0601397	0.0878557	0.000274593	1.18e-06	Tanner1		N	Actinobacteria_Actinobacteria_Corynebacteriaceae	0.09037	0.02193	0.60584	0.06165	-0.51546	0	3e-07	Tanner4-5
N	Actinobacteria_Actinobacteria_Propionibacteriaceae	0.00152439	0.000819335	0.205793	0.0484132	0.0226118	0.631028	0.00268758	Tanner5		N	Actinobacteria_Actinobacteria_Propionibacteriaceae	0.01241	0.01033	0.23759	0.04762	-0.22517	9e-05	0.0005079	Tanner4-5
N	Bacteroidetes	0.0506098	0.0163943	0.00533537	0.00254872	0.175102	5.06e-05	0.0157534	Tanner5		N	Bacteroidetes	0.05161	0.01254	0.00544	0.00226	0.04617	0.00124	0.0026848	Tanner1-3
N	Firmicutes	0.106402	0.0189932	0.0185467	0.00911903	-0.000863821	0.934191	0.000892428	Tanner1		N	Firmicutes	0.09321	0.01723	0.01807	0.00788	0.07513	0.00051	0.0013298	Tanner1-3
N	Firmicutes_Bacilli_Staphylococcaceae	0.0868902	0.0366284	0.0642785	0.0293497	0.0146341	0.00926473	0.683614	Tanner1		N	Firmicutes_Bacilli_Staphylococcaceae	0.11389	0.03232	0.06838	0.02515	0.04551	0.27664	0.299688	Tanner1-3
N	Firmicutes_Bacilli_Streptococcaceae	0.181707	0.0371546	0.00660569	0.00450074	0.000914634	0.283987	0.000328818	Tanner1		N	Firmicutes_Bacilli_Streptococcaceae	0.15309	0.03146	0.00915	0.00462	0.14395	0.00012	0.0005079	Tanner1-3
N	Firmicutes_Clostridia	0.0268293	0.00776359	0.0276931	0.00686318	0.00198171	0.0195347	0.934191	Tanner1		N	Firmicutes_Clostridia	0.02548	0.0064	0.03005	0.00611	-0.00457	0.60963	0.609629	Tanner4-5
N	Other	0.0161585	0.00552999	0.00152439	0.000702083	0.113262	0.0253021	0.0172059	Tanner5		N	Other	0.01807	0.00509	0.00283	0.00134	0.01524	0.00753	0.0122401	Tanner1-3
N	Proteobacteria	0.000914634	0.000914634	0	0	0.293191	0.000212184	0.335621	Tanner1		N	Proteobacteria	0.00087	0.00067	0	0	0.00087	0.20665	0.244223	Tanner1-3
N	Proteobacteria_Alphaproteobacteria	0.0027439	0.000711382	0.000762195	0.000398043	0.0419558	0.0186372	0.0317439	Tanner1		N	Proteobacteria_Alphaproteobacteria	0.0037	0.00129	0.00087	0.00038	0.00283	0.04454	0.0643384	Tanner1-3
N	Proteobacteria_Betaproteobacteria	0.121646	0.0513738	0.00838415	0.00382941	-0.213249	0.0213126	0.0365474	Tanner1		N	Proteobacteria_Betaproteobacteria	0.16638	0.04897	0.00828	0.00327	0.1581	0.00342	0.0063456	Tanner1-3
N	Proteobacteria_Gammaproteobacteria	0.295732	0.0715118	0.00254065	0.00105033	-0.0334385	0.258591	0.000892428	Tanner1		N	Proteobacteria_Gammaproteobacteria	0.25022	0.05831	0.00457	0.00219	0.24564	0.00027	0.0008774	Tanner1-3
Pf	Actinobacteria	0.0649842	0.0143732	0.0230284	0.00752483	-0.0201893	0.456633	0.0554128	Tanner1		Pf	Actinobacteria	0.07886	0.01259	0.03286	0.00988	0.046	0.00984	0.0255806	Tanner1-3
Pf	Actinobacteria_Actinobacteria_Corynebacteriaceae	0.0545741	0.00940571	0.267823	0.0840331	0.00126183	0.95968	0.0554128	Tanner1		Pf	Actinobacteria_Actinobacteria_Corynebacteriaceae	0.05183	0.00821	0.29101	0.07159	-0.23918	0.00148	0.0192161	Tanner4-5
Pf	Actinobacteria_Actinobacteria_Propionibacteriaceae	0.0369085	0.00846526	0.070347	0.0273843	0.0337539	0.694037	0.341347	Tanner5		Pf	Actinobacteria_Actinobacteria_Propionibacteriaceae	0.0311	0.00666	0.09332	0.02742	-0.06223	0.02643	0.0572641	Tanner4-5
Pf	Bacteroidetes	0.084858	0.0185167	0.105047	0.0190093	0.132808	0.00248166	0.539657	Tanner5		Pf	Bacteroidetes	0.10861	0.01973	0.08885	0.01912	0.01975	0.48282	0.570611	Tanner1-3
Pf	Firmicutes	0.040694	0.00619329	0.0394322	0.0238223	0.0201893	0.256785	0.95968	Tanner5		Pf	Firmicutes	0.03357	0.00549	0.03549	0.01985	-0.00192	0.9216	0.921604	Tanner4-5
Pf	Firmicutes_Bacilli_Staphylococcaceae	0.18612	0.067963	0.152366	0.0501039	0.0195584	0.0412608	0.751874	Tanner1		Pf	Firmicutes_Bacilli_Staphylococcaceae	0.16269	0.04891	0.14064	0.04212	0.02204	0.74018	0.801866	Tanner1-3
Pf	Firmicutes_Bacilli_Streptococcaceae	0.143218	0.0375858	0.0104101	0.00401925	0.00283912	0.262575	0.0322615	Tanner1		Pf	Firmicutes_Bacilli_Streptococcaceae	0.11289	0.03026	0.01367	0.00493	0.09922	0.00624	0.0255806	Tanner1-3
Pf	Firmicutes_Clostridia	0.0564669	0.00984679	0.0362776	0.0141488	0.0391167	0.0103218	0.341347	Tanner1		Pf	Firmicutes_Clostridia	0.07165	0.01764	0.03759	0.01195	0.03406	0.13571	0.220532	Tanner1-3
Pf	Other	0.0214511	0.00880774	0.00189274	0.00126183	-0.117981	0.135878	0.0893983	Tanner1		Pf	Other	0.01893	0.00644	0.00473	0.00268	0.0142	0.06699	0.124409	Tanner1-3
Pf	Proteobacteria	0.00410095	0.00235363	0.00126183	0.000697503	0.0933754	0.0200168	0.341347	Tanner1		Pf	Proteobacteria	0.00383	0.00176	0.00184	0.00072	0.00199	0.33312	0.481169	Tanner1-3
Pf	Proteobacteria_Alphaproteobacteria	0.0615142	0.0116833	0.0223975	0.00707654	0.0417445	0.0180747	0.0554128	Tanner1		Pf	Proteobacteria_Alphaproteobacteria	0.05971	0.00868	0.0276	0.00683	0.03211	0.00909	0.0255806	Tanner1-3
Pf	Proteobacteria_Betaproteobacteria	0.118297	0.042579	0.236278	0.0624316	-0.158879	0.0975802	0.252344	Tanner1		Pf	Proteobacteria_Betaproteobacteria	0.14646	0.03971	0.19874	0.05744	-0.05228	0.45121	0.570611	Tanner4-5
Pf	Proteobacteria_Gammaproteobacteria	0.126814	0.0328668	0.0334385	0.0160797	-0.167601	0.0156386	0.0554128	Tanner5		Pf	Proteobacteria_Gammaproteobacteria	0.11987	0.02378	0.03365	0.01333	0.08623	0.00591	0.0255806	Tanner1-3
Vf	Actinobacteria	0.0869159	0.0114552	0.0451713	0.0112442	-0.0143302	0.525385	0.052744	Tanner1		Vf	Actinobacteria	0.0968	0.01223	0.04361	0.00936	0.05318	0.00259	0.0084155	Tanner1-3
Vf	Actinobacteria_Actinobacteria_Corynebacteriaceae	0.0352025	0.00767379	0.194081	0.0905907	0.0249221	0.0985588	0.160158	Tanner1		Vf	Actinobacteria_Actinobacteria_Corynebacteriaceae	0.03716	0.00737	0.17601	0.07579	-0.13885	0.06012	0.0976998	Tanner4-5
Vf	Actinobacteria_Actinobacteria_Propionibacteriaceae	0.0504673	0.0109187	0.218069	0.0618328	0.0246106	0.244778	0.052744	Tanner5		Vf	Actinobacteria_Actinobacteria_Propionibacteriaceae	0.05719	0.01467	0.27336	0.06391	-0.21618	0.00167	0.0072327	Tanner4-5
Vf	Bacteroidetes	0.0831776	0.00956307	0.0975078	0.0199531	0.218692	8.54e-07	0.567867	Tanner5		Vf	Bacteroidetes	0.09502	0.01037	0.08879	0.01755	0.00623	0.75455	0.754552	Tanner1-3
Vf	Firmicutes	0.0498442	0.00563051	0.0249221	0.0131515	0.0264798	0.263428	0.160158	Tanner5		Vf	Firmicutes	0.0494	0.00463	0.0244	0.01093	0.025	0.0361	0.067041	Tanner1-3
Vf	Firmicutes_Bacilli_Staphylococcaceae	0.0794393	0.0128046	0.0548287	0.0159674	0.0283489	0.0330758	0.311324	Tanner1		Vf	Firmicutes_Bacilli_Staphylococcaceae	0.07566	0.01136	0.05841	0.01342	0.01725	0.33305	0.393601	Tanner1-3
Vf	Firmicutes_Bacilli_Streptococcaceae	0.268224	0.026748	0.0495327	0.0133424	0.00186916	0.0202861	1.11e-05	Tanner1		Vf	Firmicutes_Bacilli_Streptococcaceae	0.24277	0.02411	0.05737	0.01485	0.1854	0	2.2e-05	Tanner1-3
Vf	Firmicutes_Clostridia	0.0579439	0.0185189	0.0314642	0.013535	-0.00436137	0.567867	0.311324	Tanner1		Vf	Firmicutes_Clostridia	0.05318	0.01367	0.02882	0.01132	0.02437	0.19132	0.276354	Tanner1-3
Vf	Other	0.0376947	0.0121051	0.00934579	0.00207684	-0.0953271	0.204928	0.0716642	Tanner1		Vf	Other	0.03605	0.00934	0.0109	0.00201	0.02514	0.02229	0.0482896	Tanner1-3
Vf	Proteobacteria	0.00218068	0.000664914	0.000311526	0.000311526	0.0738318	0.00369397	0.052744	Tanner1		Vf	Proteobacteria	0.002	0.00053	0.00026	0.00026	0.00174	0.00961	0.0249877	Tanner1-3
Vf	Proteobacteria_Alphaproteobacteria	0.0183801	0.00333105	0.0227414	0.0067145	0.00812194	0.393808	0.567867	Tanner1		Vf	Proteobacteria_Alphaproteobacteria	0.02759	0.00698	0.01947	0.00597	0.00812	0.39381	0.426625	Tanner1-3
Vf	Proteobacteria_Betaproteobacteria	0.120872	0.0272486	0.216199	0.0671598	-0.0660881	0.276228	0.296007	Tanner5		Vf	Proteobacteria_Betaproteobacteria	0.11771	0.02052	0.1838	0.0596	-0.06609	0.27623	0.359096	Tanner4-5
Vf	Proteobacteria_Gammaproteobacteria	0.109657	0.0159309	0.0358255	0.015383	0.0746922	0.00144768	0.0240108	Tanner5		Vf	Proteobacteria_Gammaproteobacteria	0.10948	0.01581	0.03479	0.01272	0.07469	0.00145	0.0072327	Tanner1-3
*linear model, proportion vs. Tanner 1 vs Tanner 5											*linear model, proportion vs. Tanner 1-3 vs Tanner 4-5
**p-values are FDR-adjusted for 13 comparisons (sites are analyzed individually)											**p-values are FDR-adjusted for 13 comparisons (sites are analyzed individually)

## Sheet: S6
Table S6. Genera significantly over/underrepresented between groups, all sites
A. Tanner 1 vs Tanner 5											B. Tanner 1-3 vs Tanner 4-5
Site	Genus classification§	mean Tanner 1	SE Tanner 1	mean Tanner 5	SE Tanner 5	Slope (Tanner)	LM p-value*	FDR-adjusted p-value**	Higher in		Site	Genus classification§	mean Tanner1-3	SE Tanner1-3	mean Tanner4-5	SE Tanner4-5	Slope (Tanner)	LM p-value*	FDR-adjusted p-value**	Higher in
Ac	Bacteroidetes;Bacteroidia;Bacteroidales;Prevotellaceae;Prevotella	0.0200313	0.00472862	0.00591549	0.00215962	0.0141158	0.0120071	0.0640379	Tanner1		Ac	Actinobacteria;Actinobacteria;Actinomycetales;Corynebacteriaceae;Turicella	0.00151679	0.000755813	0.0197183	0.00747698	-0.0182015	0.0189968	0.0868427	Tanner4-5
Ac	Firmicutes;Bacilli;Bacillales;Staphylococcaceae;Gemella	0.0259781	0.00487399	0.00478873	0.00255599	0.0211894	0.000997684	0.00638518	Tanner1		Ac	Actinobacteria;Actinobacteria;Actinomycetales;Propionibacteriaceae;Propionibacterium	0.0470206	0.0102927	0.211737	0.072698	-0.164717	0.028629	0.0951817	Tanner4-5
Ac	Firmicutes;Bacilli;Lactobacillales;Aerococcaceae;Abiotrophia	0.00688576	0.00141712	0	0	0.00688576	8.20713e-05	0.000875428	Tanner1		Ac	Bacteroidetes;Bacteroidia;Bacteroidales;Prevotellaceae;Prevotella	0.0166847	0.00358677	0.00492958	0.00190311	0.0117551	0.00960126	0.0512067	Tanner1-3
Ac	Firmicutes;Bacilli;Lactobacillales;Carnobacteriaceae;Granulicatella	0.0244131	0.00464765	0.00056338	0.00056338	0.0238498	5.01071e-05	0.000801713	Tanner1		Ac	Firmicutes;Bacilli;Bacillales;Staphylococcaceae;Gemella	0.0210184	0.0042026	0.00399061	0.00217806	0.0170278	0.00189068	0.0121004	Tanner1-3
Ac	Firmicutes;Bacilli;Lactobacillales;Streptococcaceae;Streptococcus	0.217214	0.0315863	0.0278873	0.0107916	0.189327	1.6741e-05	0.000535712	Tanner1		Ac	Firmicutes;Bacilli;Lactobacillales;Aerococcaceae;Abiotrophia	0.00520043	0.00126966	0.000234742	0.000234742	0.00496569	0.00118641	0.00949127	Tanner1-3
Ac	Proteobacteria;Betaproteobacteria;Neisseriales;Neisseriaceae;Neisseria	0.0225352	0.00459998	0.00084507	0.000601232	0.0216901	0.000125769	0.00100615	Tanner1		Ac	Firmicutes;Bacilli;Lactobacillales;Carnobacteriaceae;Granulicatella	0.0210184	0.00433369	0.00211268	0.00125617	0.0189057	0.000505406	0.005391	Tanner1-3
N	Actinobacteria;Actinobacteria;Actinomycetales;Corynebacteriaceae;Corynebacterium	0.0871951	0.0224922	0.495935	0.0564808	-0.40874	4.20361e-06	0.000100887	Tanner5		Ac	Firmicutes;Bacilli;Lactobacillales;Streptococcaceae;Streptococcus	0.185699	0.0296152	0.0323944	0.00942907	0.153304	8.36233e-05	0.00267595	Tanner1-3
N	Actinobacteria;Actinobacteria;Actinomycetales;Corynebacteriaceae;Turicella	0.000304878	0.000304878	0.154217	0.0422242	-0.153913	0.00346571	0.0118824	Tanner5		Ac	Proteobacteria;Betaproteobacteria;Burkholderiales;Comamonadaceae;Diaphorobacter	0.0140845	0.00703864	0.0647887	0.0214949	-0.0507042	0.0297443	0.0951817	Tanner4-5
N	Actinobacteria;Actinobacteria;Actinomycetales;Micrococcaceae;Rothia	0.0140244	0.00545761	0.00050813	0.00050813	0.0135163	0.0134954	0.0249146	Tanner1		Ac	Proteobacteria;Betaproteobacteria;Neisseriales;Neisseriaceae;Neisseria	0.0231853	0.00470011	0.00140845	0.000648685	0.0217768	0.000203284	0.00325254	Tanner1-3
N	Actinobacteria;Actinobacteria;Actinomycetales;Propionibacteriaceae;Propionibacterium	0.00121951	0.000813008	0.205539	0.0484712	-0.204319	0.0010425	0.00546612	Tanner5		Ac	Proteobacteria;Gammaproteobacteria;Pasteurellales;Pasteurellaceae;Haemophilus	0.0214518	0.00651737	0.00516432	0.00247215	0.0162875	0.0333689	0.0970731	Tanner1-3
N	Bacteroidetes;Bacteroidia;Bacteroidales;Porphyromonadaceae;Porphyromonas	0.0143293	0.00483231	0.00228659	0.00228659	0.0120427	0.0273442	0.0410164	Tanner1		Ac	Proteobacteria;Gammaproteobacteria;Pseudomonadales;Moraxellaceae;Enhydrobacter	0.0136511	0.0049086	0.00140845	0.000648685	0.0122427	0.0262807	0.0951817	Tanner1-3
N	Bacteroidetes;Bacteroidia;Bacteroidales;Prevotellaceae;Paraprevotella	0.0070122	0.00203506	0.000254065	0.000254065	0.00675813	0.00172689	0.00690754	Tanner1		N	Actinobacteria;Actinobacteria;Actinomycetales;Corynebacteriaceae;Corynebacterium	0.0897213	0.0218446	0.452962	0.056529	-0.36324	2.50181e-06	5.50399e-05	Tanner4-5
N	Bacteroidetes;Bacteroidia;Bacteroidales;Prevotellaceae;Prevotella	0.00579268	0.00195217	0.00050813	0.000342581	0.00528455	0.0085582	0.0201403	Tanner1		N	Actinobacteria;Actinobacteria;Actinomycetales;Corynebacteriaceae;Turicella	0.00065331	0.000346963	0.152875	0.037623	-0.152221	0.000414846	0.00182532	Tanner4-5
N	Bacteroidetes;Flavobacteria;Flavobacteriales;Flavobacteriaceae;Capnocytophaga	0.00731707	0.00165123	0	0	0.00731707	9.08841e-05	0.000727073	Tanner1		N	Actinobacteria;Actinobacteria;Actinomycetales;Micrococcaceae;Rothia	0.0117596	0.00426227	0.00065331	0.000471728	0.0111063	0.0155254	0.0245334	Tanner1-3
N	Firmicutes;Bacilli;Bacillales;Staphylococcaceae;Gemella	0.0167683	0.00571731	0.000254065	0.000254065	0.0165142	0.00475464	0.0142639	Tanner1		N	Actinobacteria;Actinobacteria;Actinomycetales;Propionibacteriaceae;Propionibacterium	0.0121951	0.0103513	0.237369	0.0476758	-0.225174	9.27507e-05	0.000893047	Tanner4-5
N	Firmicutes;Bacilli;Lactobacillales;Carnobacteriaceae;Dolosigranulum	0.0856707	0.0217795	0.0170224	0.00878071	0.0686484	0.0054146	0.0144389	Tanner1		N	Bacteroidetes;Bacteroidia;Bacteroidales;Porphyromonadaceae;Porphyromonas	0.0117596	0.00375249	0.00195993	0.00195993	0.00979965	0.0287825	0.0372479	Tanner1-3
N	Firmicutes;Bacilli;Lactobacillales;Carnobacteriaceae;Granulicatella	0.0115854	0.00447154	0.000254065	0.000254065	0.0113313	0.0114712	0.0229423	Tanner1		N	Bacteroidetes;Bacteroidia;Bacteroidales;Prevotellaceae;Paraprevotella	0.00914634	0.00344219	0.00021777	0.00021777	0.00892857	0.0155687	0.0245334	Tanner1-3
N	Firmicutes;Bacilli;Lactobacillales;Streptococcaceae;Streptococcus	0.181402	0.037274	0.00660569	0.00450074	0.174797	5.35684e-05	0.00064282	Tanner1		N	Bacteroidetes;Bacteroidia;Bacteroidales;Prevotellaceae;Prevotella	0.00740418	0.00234234	0.00108885	0.000685996	0.00631533	0.0156121	0.0245334	Tanner1-3
N	Fusobacteria;Fusobacteria;Fusobacteriales;Fusobacteriaceae;Fusobacterium	0.00640244	0.00278129	0.000254065	0.000254065	0.00614837	0.0252152	0.0403444	Tanner1		N	Bacteroidetes;Flavobacteria;Flavobacteriales;Flavobacteriaceae;Capnocytophaga	0.00587979	0.00137332	0	0	0.00587979	0.000223697	0.00123033	Tanner1-3
N	Proteobacteria;Betaproteobacteria;Neisseriales;Neisseriaceae;Neisseria	0.0231707	0.00863761	0.00050813	0.00050813	0.0226626	0.00923096	0.0201403	Tanner1		N	Firmicutes;Bacilli;Bacillales;Staphylococcaceae;Gemella	0.0167683	0.00461763	0.00021777	0.00021777	0.0165505	0.00138269	0.00445126	Tanner1-3
N	Proteobacteria;Gammaproteobacteria;Pasteurellales;Pasteurellaceae;Haemophilus	0.0368902	0.015145	0.000254065	0.000254065	0.0366362	0.0149468	0.0256231	Tanner1		N	Firmicutes;Bacilli;Lactobacillales;Carnobacteriaceae;Dolosigranulum	0.0733885	0.0191692	0.016115	0.00758621	0.0572735	0.0100134	0.0235088	Tanner1-3
N	Proteobacteria;Gammaproteobacteria;Pseudomonadales;Moraxellaceae;Moraxella	0.240549	0.0698067	0	0	0.240549	0.00113877	0.00546612	Tanner1		N	Firmicutes;Bacilli;Lactobacillales;Carnobacteriaceae;Granulicatella	0.0115418	0.00338501	0.00043554	0.000295891	0.0111063	0.00303813	0.00835485	Tanner1-3
Pc	Actinobacteria;Actinobacteria;Actinomycetales;Corynebacteriaceae;Corynebacterium	0.0504732	0.00913072	0.258675	0.0838758	-0.208202	0.0238548	0.0636128	Tanner5		N	Firmicutes;Bacilli;Lactobacillales;Streptococcaceae;Streptococcus	0.152875	0.0315155	0.00914634	0.00462039	0.143728	0.000121779	0.000893047	Tanner1-3
Pc	Actinobacteria;Actinobacteria;Actinomycetales;Micrococcaceae;Rothia	0.0135647	0.00358291	0	0	0.0135647	0.00135313	0.0216501	Tanner1		N	Fusobacteria;Fusobacteria;Fusobacteriales;Fusobacteriaceae;Fusobacterium	0.00827526	0.00290165	0.00108885	0.000881488	0.00718641	0.025506	0.0372479	Tanner1-3
Pc	Actinobacteria;Actinobacteria;Actinomycetales;Nocardioidaceae;Nocardioides	0.00567823	0.0023886	0.000315457	0.000315457	0.00536278	0.0390425	0.0832907	Tanner1		N	Proteobacteria;Betaproteobacteria;Neisseriales;Neisseriaceae;Neisseria	0.0230836	0.00779399	0.00152439	0.000830343	0.0215592	0.0106858	0.0235088	Tanner1-3
Pc	Bacteroidetes;Bacteroidia;Bacteroidales;Porphyromonadaceae;Porphyromonas	0.00820189	0.00286818	0	0	0.00820189	0.0104139	0.0476064	Tanner1		N	Proteobacteria;Betaproteobacteria;Neisseriales;Neisseriaceae;Simonsiella	0.112369	0.0480769	0	0	0.112369	0.0273972	0.0372479	Tanner1-3
Pc	Bacteroidetes;Bacteroidia;Bacteroidales;Prevotellaceae;Prevotella	0.0132492	0.00289121	0.00347003	0.00172463	0.00977918	0.00944628	0.0476064	Tanner1		N	Proteobacteria;Gammaproteobacteria;Pasteurellales;Pasteurellaceae;Haemophilus	0.0304878	0.0114745	0.00065331	0.000471728	0.0298345	0.0152432	0.0245334	Tanner1-3
Pc	Firmicutes;Bacilli;Bacillales;Bacillaceae;Bacillus	0.00694006	0.00273396	0	0	0.00694006	0.0205902	0.0632996	Tanner1		N	Proteobacteria;Gammaproteobacteria;Pseudomonadales;Moraxellaceae;Moraxella	0.203179	0.0568999	0	0	0.203179	0.00141631	0.00445126	Tanner1-3
Pc	Firmicutes;Bacilli;Bacillales;Staphylococcaceae;Gemella	0.0107256	0.00312641	0.00126183	0.000963738	0.00946372	0.00969684	0.0476064	Tanner1		Pc	Actinobacteria;Actinobacteria;Actinomycetales;Corynebacteriaceae;Corynebacterium	0.0486706	0.00797581	0.281546	0.0715382	-0.232875	0.00184923	0.0295876	Tanner4-5
Pc	Firmicutes;Bacilli;Lactobacillales;Carnobacteriaceae;Granulicatella	0.00662461	0.00263721	0	0	0.00662461	0.0217592	0.0632996	Tanner1		Pc	Actinobacteria;Actinobacteria;Actinomycetales;Micrococcaceae;Rothia	0.010365	0.00290985	0.000525762	0.000525762	0.00983927	0.0050671	0.0540491	Tanner1-3
Pc	Firmicutes;Bacilli;Lactobacillales;Streptococcaceae;Lactococcus	0.00788644	0.00368034	0	0	0.00788644	0.0460419	0.0860777	Tanner1		Pc	Actinobacteria;Actinobacteria;Actinomycetales;Propionibacteriaceae;Propionibacterium	0.0297431	0.00677481	0.0933228	0.0274198	-0.0635797	0.0237825	0.08456	Tanner4-5
Pc	Firmicutes;Bacilli;Lactobacillales;Streptococcaceae;Streptococcus	0.135016	0.0381424	0.0104101	0.00401925	0.124606	0.00445651	0.0379551	Tanner1		Pc	Bacteroidetes;Bacteroidia;Bacteroidales;Porphyromonadaceae;Porphyromonas	0.00721046	0.0022774	0.000525762	0.000525762	0.00668469	0.01375	0.0657874	Tanner1-3
Pc	Proteobacteria;Alphaproteobacteria;Sphingomonadales;Sphingomonadaceae;Sphingomonas	0.0157729	0.00637886	0.000946372	0.000673304	0.0148265	0.0328555	0.0754891	Tanner1		Pc	Firmicutes;Bacilli;Bacillales;Bacillaceae;Bacillus	0.00608382	0.00202409	0.000262881	0.000262881	0.00582094	0.014391	0.0657874	Tanner1-3
Pc	Proteobacteria;Betaproteobacteria;Burkholderiales;Alcaligenaceae;Derxia	0.00694006	0.0025671	0	0	0.00694006	0.0145442	0.0581769	Tanner1		Pc	Firmicutes;Bacilli;Bacillales;Staphylococcaceae;Gemella	0.00946372	0.00245246	0.00262881	0.00144422	0.00683491	0.0304761	0.0975236	Tanner1-3
Pc	Proteobacteria;Betaproteobacteria;Burkholderiales;Burkholderiales_incertae_sedis;Aquabacterium	0.0173502	0.0141253	0.107571	0.040009	-0.0902208	0.0475615	0.0860777	Tanner5		Pc	Firmicutes;Bacilli;Lactobacillales;Streptococcaceae;Streptococcus	0.10703	0.0301698	0.0136698	0.00493209	0.0933604	0.00927753	0.0657874	Tanner1-3
Pc	Proteobacteria;Betaproteobacteria;Burkholderiales;Comamonadaceae;Diaphorobacter	0.00757098	0.00658694	0.0776025	0.0207244	-0.0700315	0.00474438	0.0379551	Tanner5		Pc	Proteobacteria;Betaproteobacteria;Burkholderiales;Comamonadaceae;Diaphorobacter	0.0126183	0.00597075	0.0646688	0.0192062	-0.0520505	0.0109097	0.0657874	Tanner4-5
Pc	Proteobacteria;Betaproteobacteria;Burkholderiales;Oxalobacteraceae;Massilia	0.0176656	0.0081884	0.000315457	0.000315457	0.0173502	0.0484187	0.0860777	Tanner1		Pc	Proteobacteria;Betaproteobacteria;Neisseriales;Neisseriaceae;Neisseria	0.0126183	0.00272693	0.00131441	0.00106045	0.0113039	0.00132624	0.0295876	Tanner1-3
Pc	Proteobacteria;Betaproteobacteria;Neisseriales;Neisseriaceae;Neisseria	0.0167192	0.00286239	0.000315457	0.000315457	0.0164038	2.11147e-05	0.000675672	Tanner1		Pc	Proteobacteria;Gammaproteobacteria;Pseudomonadales;Pseudomonadaceae;Pseudomonas	0.0144209	0.00415294	0.00289169	0.00125574	0.0115292	0.0204725	0.0818901	Tanner1-3
Pc	Proteobacteria;Gammaproteobacteria;Pasteurellales;Pasteurellaceae;Haemophilus	0.0182965	0.00778128	0.000315457	0.000315457	0.0179811	0.0330265	0.0754891	Tanner1		Vf	Actinobacteria;Actinobacteria;Actinomycetales;Corynebacteriaceae;Turicella	0.00111259	0.000620235	0.0231049	0.00685378	-0.0219923	0.00204124	0.0104978	Tanner4-5
Pc	Proteobacteria;Gammaproteobacteria;Pseudomonadales;Pseudomonadaceae;Pseudomonas	0.0132492	0.00372661	0.00283912	0.00144561	0.0104101	0.0179341	0.0632996	Tanner1		Vf	Actinobacteria;Actinobacteria;Actinomycetales;Micrococcaceae;Rothia	0.0193591	0.0043957	0.00415369	0.0023114	0.0152055	0.00760169	0.0304068	Tanner1-3
Vf	Actinobacteria;Actinobacteria;Actinomycetales;Actinomycetaceae;Actinomyces	0.023053	0.00494097	0.00498442	0.00372097	0.0180685	0.00911838	0.0398929	Tanner1		Vf	Actinobacteria;Actinobacteria;Actinomycetales;Propionibacteriaceae;Propionibacterium	0.0562973	0.0146063	0.272586	0.0642097	-0.216288	0.00172155	0.0103293	Tanner4-5
Vf	Actinobacteria;Actinobacteria;Actinomycetales;Corynebacteriaceae;Turicella	0.00155763	0.000837202	0.0208723	0.0076032	-0.0193146	0.0211737	0.0617567	Tanner5		Vf	Firmicutes;Bacilli;Bacillales;Staphylococcaceae;Gemella	0.0278149	0.00524002	0.00597092	0.00234691	0.0218439	0.00145435	0.0103293	Tanner1-3
Vf	Actinobacteria;Actinobacteria;Actinomycetales;Micrococcaceae;Rothia	0.0218069	0.00598333	0.00498442	0.00271582	0.0168224	0.0196769	0.0617567	Tanner1		Vf	Firmicutes;Bacilli;Lactobacillales;Carnobacteriaceae;Granulicatella	0.0246996	0.00403235	0.00129803	0.000809672	0.0234016	2.04655e-05	0.000368379	Tanner1-3
Vf	Actinobacteria;Actinobacteria;Actinomycetales;Propionibacteriaceae;Propionibacterium	0.0498442	0.0111261	0.217134	0.0621893	-0.16729	0.0163591	0.057257	Tanner5		Vf	Firmicutes;Bacilli;Lactobacillales;Streptococcaceae;Streptococcus	0.23943	0.0236077	0.0532191	0.0147494	0.186211	1.20171e-06	4.32617e-05	Tanner1-3
Vf	Bacteroidetes;Bacteroidia;Bacteroidales;Porphyromonadaceae;Porphyromonas	0.0221184	0.00554268	0.00311526	0.00139319	0.0190031	0.00376684	0.0188342	Tanner1		Vf	Fusobacteria;Fusobacteria;Fusobacteriales;Leptotrichiaceae;Leptotrichia	0.00756564	0.00195162	0.000519211	0.000350052	0.00704643	0.00305181	0.0137331	Tanner1-3
Vf	Bacteroidetes;Flavobacteria;Flavobacteriales;Flavobacteriaceae;Cloacibacterium	0.0180685	0.00880885	0.0647975	0.016973	-0.046729	0.025071	0.0626775	Tanner5		Vf	Proteobacteria;Betaproteobacteria;Burkholderiales;Alcaligenaceae;Derxia	0.00645305	0.00191716	0.00129803	0.000809672	0.00515502	0.0282003	0.0984114	Tanner1-3
Vf	Firmicutes;Bacilli;Bacillales;Staphylococcaceae;Gemella	0.028972	0.00648577	0.00404984	0.00191757	0.0249221	0.00169469	0.00988572	Tanner1		Vf	Proteobacteria;Betaproteobacteria;Burkholderiales;Comamonadaceae;Diaphorobacter	0.00534045	0.00249624	0.0838525	0.0367894	-0.0785121	0.0300702	0.0984114	Tanner4-5
Vf	Firmicutes;Bacilli;Lactobacillales;Carnobacteriaceae;Granulicatella	0.0252336	0.00488058	0.00124611	0.000951729	0.0239875	0.000136074	0.00128763	Tanner1		Vf	Proteobacteria;Betaproteobacteria;Neisseriales;Neisseriaceae;Neisseria	0.0353805	0.00594684	0.00311526	0.00153385	0.0322652	5.47179e-05	0.000656615	Tanner1-3
Vf	Firmicutes;Bacilli;Lactobacillales;Streptococcaceae;Streptococcus	0.264174	0.0261666	0.0445483	0.0128282	0.219626	5.67353e-07	1.98574e-05	Tanner1		Vf	Proteobacteria;Gammaproteobacteria;Pasteurellales;Pasteurellaceae;Haemophilus	0.0200267	0.003405	0.00311526	0.00121262	0.0169114	0.000197304	0.00177574	Tanner1-3
Vf	Fusobacteria;Fusobacteria;Fusobacteriales;Fusobacteriaceae;Fusobacterium	0.011215	0.00329034	0.00218069	0.00161206	0.00903427	0.0239546	0.0626775	Tanner1
Vf	Fusobacteria;Fusobacteria;Fusobacteriales;Leptotrichiaceae;Leptotrichia	0.00716511	0.00139705	0.000311526	0.000311526	0.00685358	0.000147158	0.00128763	Tanner1
Vf	Proteobacteria;Betaproteobacteria;Burkholderiales;Alcaligenaceae;Derxia	0.00623053	0.00160872	0.000934579	0.000934579	0.00529595	0.0107111	0.0416544	Tanner1		§ to reduce multiple comparisons, genera are filtered for mean abundance in either group is 0.5% or greater
Vf	Proteobacteria;Betaproteobacteria;Burkholderiales;Comamonadaceae;Diaphorobacter	0.0046729	0.0031922	0.100623	0.0423978	-0.0959502	0.0366971	0.0856266	Tanner5		*linear model, proportion vs. Tanner groups 1-3 and 4-5
Vf	Proteobacteria;Betaproteobacteria;Neisseriales;Neisseriaceae;Neisseria	0.0383178	0.008164	0.00311526	0.00185759	0.0352025	0.00053292	0.00373044	Tanner1		**p-values are FDR-adjusted for the following number of comparisons (sites are analyzed individually): Af 32, N 22, Pf 33, Vf 37. Alpha level for significance is 0.05
Vf	Proteobacteria;Gammaproteobacteria;Pasteurellales;Pasteurellaceae;Haemophilus	0.023053	0.00428656	0.00186916	0.000951729	0.0211838	0.000135954	0.00128763	Tanner1
§ to reduce multiple comparisons, genera are filtered for mean abundance in either group is 0.5% or greater
*linear model, proportion vs. Tanner 1 vs. Tanner 5
**p-values are FDR-adjusted for the following number of comparisons (sites are analyzed individually): Af 32, N 24, Pf 32, Vf 35. Alpha level for significance is 0.05

## Sheet: S7
Table S7. Species-level classification summary for Streptococcus and statistical testing for over/underrepresentation
A. Tanner 1 vs Tanner 5										B. Tanner 1-3 vs Tanner 4-5
Site	species	mean Tanner 1	SE Tanner 1	mean Tanner 5	SE Tanner 5	Slope (Tanner)	LM p-value*	Higher in		Site	species	mean Tanner1-3	SE Tanner1-3	mean Tanner4-5	SE Tanner4-5	Slope (Tanner)	LM p-value*	Higher in
Ac	australis	0.0128326	0.00501516	0.00112676	0.00112676	0.0117058	0.0284671	Tanner1		Ac	australis	0.0110509	0.00362906	0.000938967	0.000938967	0.010112	0.0160107	Tanner1-3
Ac	infantis	0.00751174	0.00209959	0	0	0.00751174	0.00148264	Tanner1		Ac	infantis	0.00736728	0.00222212	0	0	0.00736728	0.00417278	Tanner1-3
Ac	mitis.pseudopneumoniae	0.139593	0.0295779	0.0129577	0.00624537	0.126635	0.000385596	Tanner1		Ac	mitis.pseudopneumoniae	0.11896	0.0240996	0.0180751	0.00622639	0.100885	0.00070953	Tanner1-3
Ac	pneumoniae	0.000312989	0.000312989	0	0	0.000312989	0.305056	Tanner1		Ac	pneumoniae	0.000216685	0.000216685	0	0	0.000216685	0.34745	Tanner1-3
Ac	salivarius	0.0197183	0.00691592	0.00309859	0.00142092	0.0166197	0.0240568	Tanner1		Ac	salivarius	0.0143012	0.00525507	0.00352113	0.00125617	0.0107801	0.0671203	Tanner1-3
Ac	sanguinis	0.0140845	0.0037851	0.00140845	0.00075702	0.0126761	0.00301646	Tanner1		Ac	sanguinis	0.0114843	0.00309993	0.00211268	0.00104741	0.00937161	0.0109179	Tanner1-3
N	australis	0.00609756	0.00423916	0	0	0.00609756	0.128967	Tanner1		N	australis	0.00457317	0.00306132	0	0	0.00457317	0.147251	Tanner1-3
N	infantis	0.00792683	0.00434028	0	0	0.00792683	0.0580299	Tanner1		N	infantis	0.0065331	0.00320966	0	0	0.0065331	0.0521168	Tanner1-3
N	mitis.pseudopneumoniae	0.0820122	0.0226444	0.00304878	0.00171974	0.0789634	0.00106374	Tanner1		N	mitis.pseudopneumoniae	0.0773084	0.018904	0.00522648	0.00244297	0.0720819	0.000824177	Tanner1-3
N	pneumoniae	0.0381098	0.0297271	0	0	0.0381098	0.173489	Tanner1		N	pneumoniae	0.0272213	0.0214428	0	0	0.0272213	0.215516	Tanner1-3
N	salivarius	0.00945122	0.00425011	0.000254065	0.000254065	0.00919715	0.0275923	Tanner1		N	salivarius	0.00827526	0.00315463	0.00021777	0.00021777	0.00805749	0.0170839	Tanner1-3
N	sanguinis	0.0158537	0.00509754	0.00101626	0.000781205	0.0148374	0.00503003	Tanner1		N	sanguinis	0.013284	0.00414996	0.00087108	0.00067257	0.0124129	0.00660171	Tanner1-3
Pc	australis	0.00504732	0.00275009	0.00126183	0.00126183	0.00378549	0.22692	Tanner1		Pc	australis	0.00405588	0.00199591	0.00105152	0.00105152	0.00300436	0.217062	Tanner1-3
Pc	infantis	0.00157729	0.000705384	0	0	0.00157729	0.0382496	Tanner1		Pc	infantis	0.00157729	0.000640377	0	0	0.00157729	0.0322239	Tanner1-3
Pc	mitis.pseudopneumoniae	0.0769716	0.0203801	0.00504732	0.00240705	0.0719243	0.00252968	Tanner1		Pc	mitis.pseudopneumoniae	0.0617395	0.01625	0.00657203	0.00261804	0.0551675	0.00483281	Tanner1-3
Pc	pneumoniae	0.00157729	0.0012662	0	0	0.00157729	0.228853	Tanner1		Pc	pneumoniae	0.00112663	0.000912076	0	0	0.00112663	0.265445	Tanner1-3
Pc	salivarius	0.0116719	0.00399164	0.000630915	0.000630915	0.011041	0.0136843	Tanner1		Pc	salivarius	0.00901307	0.00306414	0.000788643	0.000566041	0.00822443	0.0220788	Tanner1-3
Pc	sanguinis	0.0208202	0.0106115	0	0	0.0208202	0.0654099	Tanner1		Pc	sanguinis	0.0148716	0.00790498	0.000262881	0.000262881	0.0146087	0.101071	Tanner1-3
Vf	australis	0.0115265	0.00433284	0.00186916	0.00186916	0.00965732	0.0555915	Tanner1		Vf	australis	0.00979083	0.00324697	0.00181724	0.00155566	0.00797359	0.0465353	Tanner1-3
Vf	infantis	0.00841121	0.00365813	0.00218069	0.00186049	0.00623053	0.146348	Tanner1		Vf	infantis	0.00689809	0.00271619	0.00207684	0.00154975	0.00482124	0.153558	Tanner1-3
Vf	mitis.pseudopneumoniae	0.172897	0.0262671	0.0186916	0.00531526	0.154206	1.87227e-05	Tanner1		Vf	mitis.pseudopneumoniae	0.164441	0.0216552	0.0290758	0.0115379	0.135366	2.18453e-05	Tanner1-3
Vf	pneumoniae	0.000623053	0.000415369	0	0	0.000623053	0.15095	Tanner1		Vf	pneumoniae	0.000445038	0.000302344	0	0	0.000445038	0.186865	Tanner1-3
Vf	salivarius	0.0246106	0.0077632	0.00498442	0.00332295	0.0196262	0.0320218	Tanner1		Vf	salivarius	0.0193591	0.00593402	0.00415369	0.00280041	0.0152055	0.0381006	Tanner1-3
Vf	sanguinis	0.0227414	0.00559304	0.0046729	0.00203753	0.0180685	0.00711543	Tanner1		Vf	sanguinis	0.0191366	0.00430597	0.00597092	0.00243909	0.0131657	0.0178931	Tanner1-3
*linear model, proportion vs. Tanner 1 vs. Tanner 5										*linear model, proportion vs. Tanner groups 1-3 and 4-5

## Sheet: S8
Table S8. Species-level classification summary for Staphylococcus and statistical testing for over/underrepresentation
A. Tanner 1 vs Tanner 5										B. Tanner 1-3 vs Tanner 4-5
Site	species	mean Tanner 1	SE Tanner 1	mean Tanner 5	SE Tanner 5	Slope (Tanner)	LM p-value*	Higher in		Site	species	mean Tanner1-3	SE Tanner1-3	mean Tanner4-5	SE Tanner4-5	Slope (Tanner)	LM p-value*	Higher in
Ac	aureus	0.00125196	0.00125196	0	0	0.00125196	0.305056	Tanner1-3		Ac	aureus	0.00303359	0.00205375	0.000234742	0.000234742	0.00279884	0.206484	Tanner1-3
Ac	capitis.caprae	0.0175274	0.0107447	0.00732394	0.00291534	0.0102034	0.350005	Tanner1-3		Ac	capitis.caprae	0.0147346	0.007689	0.0107981	0.00351614	0.00393644	0.655052	Tanner1-3
Ac	epidermidis	0.0760563	0.0663801	0.0256338	0.0148193	0.0504225	0.446454	Tanner1-3		Ac	epidermidis	0.0546046	0.0460468	0.0234742	0.0123242	0.0311304	0.535128	Tanner1-3
Ac	hominis	0.027856	0.00947664	0.0957746	0.0834931	-0.0679186	0.454457	Tanner4-5		Ac	hominis	0.0977248	0.0706226	0.0802817	0.0697298	0.0174431	0.862324	Tanner1-3
N	aureus	0.0518293	0.0339741	0.00127033	0.000876767	0.0505589	0.117141	Tanner1-3		N	aureus	0.0618467	0.026997	0.00304878	0.00162964	0.0587979	0.0389975	Tanner1-3
N	capitis.caprae	0.000609756	0.000406504	0.00279472	0.00152246	-0.00218496	0.217241	Tanner4-5		N	capitis.caprae	0.00065331	0.000346963	0.00261324	0.00131219	-0.00195993	0.160681	Tanner4-5
N	epidermidis	0.0146341	0.0129652	0.0594512	0.0274429	-0.0448171	0.181875	Tanner4-5		N	epidermidis	0.0272213	0.0135197	0.0594512	0.0233717	-0.03223	0.243379	Tanner4-5
N	hominis	0.00152439	0.00152439	0.000762195	0.000547058	0.000762195	0.619174	Tanner1-3		N	hominis	0.00239547	0.00124515	0.00065331	0.000471728	0.00174216	0.202184	Tanner1-3
Pc	aureus	0.00315457	0.00230378	0.000946372	0.000673304	0.0022082	0.369725	Tanner1-3		Pc	aureus	0.00653447	0.00420202	0.00157729	0.000910647	0.00495719	0.294874	Tanner1-3
Pc	capitis.caprae	0.011041	0.00558893	0.00820189	0.0051984	0.00283912	0.714263	Tanner1-3		Pc	capitis.caprae	0.00878774	0.00413267	0.00893796	0.00432103	-0.000150218	0.980216	Tanner4-5
Pc	epidermidis	0.106625	0.062692	0.00694006	0.00425315	0.0996845	0.130055	Tanner1-3		Pc	epidermidis	0.0788644	0.0457404	0.00709779	0.00364517	0.0717666	0.161394	Tanner1-3
Pc	hominis	0.0321767	0.0061458	0.0842271	0.0434575	-0.0520505	0.251068	Tanner4-5		Pc	hominis	0.0389815	0.00683821	0.0725552	0.0367617	-0.0335737	0.343141	Tanner4-5
Vf	aureus	0.00124611	0.000688811	0.00498442	0.00498442	-0.00373832	0.467105	Tanner4-5		Vf	aureus	0.00378282	0.00263649	0.0046729	0.00413891	-0.000890076	0.8535	Tanner4-5
Vf	capitis.caprae	0.00965732	0.00534459	0.00996885	0.00398949	-0.000311527	0.963259	Tanner4-5		Vf	capitis.caprae	0.00890076	0.0041803	0.0124611	0.00377667	-0.0035603	0.539103	Tanner4-5
Vf	epidermidis	0.0143302	0.00485289	0.00560748	0.00216829	0.00872274	0.118139	Tanner1-3		Vf	epidermidis	0.0111259	0.003705	0.00623053	0.00187858	0.00489542	0.27391	Tanner1-3
Vf	hominis	0.00654206	0.00108414	0.011215	0.00555725	-0.0046729	0.420002	Tanner4-5		Vf	hominis	0.00756564	0.00120937	0.00934579	0.00475865	-0.00178015	0.701042	Tanner4-5
*linear model, proportion vs. Tanner 1 vs. Tanner 5										*linear model, proportion vs. Tanner groups 1-3 and 4-5

## Sheet: S9
Table S9. Culture data and proportion of S. aureus in the nares
Patient	Proportion S. aureus	Culture Designation
HC02	0.00914634	ZERO
HC03	0	MOD_HEAVY
HC04	0	ZERO
HC06	0	ZERO
HC07	0.231707	MOD_HEAVY
HC08	0.277439	MOD_HEAVY
HC09	0	ZERO
HC11	0	ZERO
HC12	0.213415	MOD_HEAVY
HC13	0.0884146	SCANT_LIGHT
HC14	0.0457317	MOD_HEAVY
HC15	0.00609756	SCANT_LIGHT
HC16	0.0213415	MOD_HEAVY
HC17	0	ZERO
HC19	0	SCANT_LIGHT
HC20	0	SCANT_LIGHT
HC21	0	ZERO
HC22	0	ZERO
HC23	0	ZERO
HC24	0	NA
HC25	0.00609756	MOD_HEAVY
HC26	0.00914634	MOD_HEAVY
HC27	0	ZERO
HC28	0	ZERO
